# Supplementary material for: Exploring the Isoreticular Continuum between Phosphonate- and Phosphinate-Based Metal–Organic Frameworks
Source: Inorg Chem. 2022 Nov 11;61(47):18990–7. doi: 10.1021/acs.inorgchem.2c03271 (PMC9709987; doi:10.1021/acs.inorgchem.2c03271)
Supplement: Supplementary file 2 — ic2c03271_si_002.xyz [file ic2c03271_si_002.xyz]

148
I
O      -1.514125   10.407788    0.503178
Fe     -0.000009    9.984931    1.676028
P      -2.480882   10.024367    8.713123
C      -3.532381    8.574556    9.014660
C      -4.870103    8.731818    9.194102
C      -2.978960    7.343414    9.092357
H      -5.257446    9.609943    9.172227
H      -2.029524    7.236521    8.998991
C      -3.443315   11.493649    8.366263
H      -4.094553   11.297086    7.688869
H      -2.861315   12.191940    8.057613
H      -3.890142   11.779762    9.166317
O      -1.569467    9.667905    7.478302
P      -1.272003    8.092284    4.049475
O      -1.036799    8.769262    2.807254
O      -0.529209    8.444252    5.265797
C      -3.003173    7.717849    4.368586
C      -3.388838    7.328437    5.573809
C      -3.933611    7.897578    3.423277
H      -2.739563    7.219866    6.272561
H      -3.668964    8.205857    2.553491
C      -0.524885    6.537631    3.672091
H      -0.602399    5.953063    4.429633
H       0.402830    6.670525    3.464049
H      -0.968867    6.144025    2.917407
Fe     -0.000009    9.984931    6.351700
P      11.128082    4.953023    0.536477
O      10.216667    5.309485    1.771298
C      12.179581    6.402834    0.234940
C      13.517303    6.245572    0.055498
C      11.626160    7.633976    0.157243
H      13.904646    5.367447    0.077373
H      10.676724    7.740869    0.250609
C      12.090515    3.483741    0.883337
H      12.741753    3.680304    1.560731
H      11.508515    2.785450    1.191987
H      12.537342    3.197628    0.083283
P       7.440916    7.160690    0.536477
O       7.587918    6.193151    1.771298
C       5.659592    7.346410    0.234940
C       5.126925    8.583542    0.055498
C       4.870103    6.251562    0.157243
H       5.693732    9.358053    0.077373
H       5.252249    5.375879    0.250609
C       8.232134    8.728823    0.883337
H       7.736287    9.194530    1.560731
H       9.127872    8.573942    1.191987
H       8.256502    9.258843    0.083283
O       0.390853    8.462225    0.503178
P       7.372603    2.863677    0.536477
O       8.137015    3.474754    1.771298
C       8.102426    1.228146    0.234940
C       7.297372    0.148276    0.055498
C       9.445337    1.091852    0.157243
H       6.343223    0.251890    0.077373
H      10.012627    1.860641    0.250609
C       5.618951    2.764826    0.883337
H       5.463560    2.102556    1.560731
H       5.305213    3.617998    1.191987
H       5.147756    2.520919    0.083283
Fe      8.647209    4.992458    2.897900
Fe      8.647209    4.992458    7.573572
P       9.650275    2.944555    5.200125
O       9.181597    3.486736    6.442346
O       9.716859    3.763818    3.983803
C       9.108960    1.258101    4.881014
C       9.253369    0.729399    3.675791
C       8.488092    0.542182    5.826323
H       9.672032    1.237402    2.977039
H       8.353437    0.925513    6.696109
C      11.370203    2.814252    5.577509
H      11.837697    2.454839    4.819967
H      11.718971    3.684123    5.785551
H      11.489085    2.232949    6.332193
O      10.161325    4.569602    8.746422
P       9.919203    6.885106    5.200125
O       9.683999    6.208128    6.442346
O       9.176409    6.533137    3.983803
C      11.650373    7.259541    4.881014
C      12.036038    7.648953    3.675791
C      12.580811    7.079812    5.826323
H      11.386763    7.757524    2.977039
H      12.316164    6.771533    6.696109
C       9.172085    8.439759    5.577509
H       9.249599    9.024327    4.819967
H       8.244370    8.306865    5.785551
H       9.616067    8.833365    6.332193
O       8.256347    6.515165    8.746422
P       1.206284    7.816700    8.713123
C       2.987608    7.630980    9.014660
C       3.520275    6.393848    9.194102
C       3.777097    8.725827    9.092357
H       2.953468    5.619337    9.172227
H       3.394951    9.601510    8.998991
C       0.415066    6.248567    8.366263
H       0.910913    5.782860    7.688869
H      -0.480672    6.403448    8.057613
H       0.390698    5.718547    9.166317
O       1.059282    8.784239    7.478302
P       6.372122    5.147729    5.200125
O       7.076004    5.282525    6.442346
O       7.048333    4.680434    3.983803
C       5.182267    6.459748    4.881014
C       4.652194    6.599038    3.675791
C       4.872697    7.355396    5.826323
H       4.882806    5.982464    2.977039
H       5.271999    7.280344    6.696109
C       5.399312    3.723379    5.577509
H       4.854305    3.498224    4.819967
H       5.978259    2.986402    5.785551
H       4.836448    3.911076    6.332193
P       2.275078    9.829661    4.049475
O       1.571196    9.694864    2.807254
O       1.598867   10.296955    5.265797
C       3.464933    8.517642    4.368586
C       3.995006    8.378352    5.573809
C       3.774503    7.621994    3.423277
H       3.764394    8.994926    6.272561
H       3.375201    7.697045    2.553491
C       3.247888   11.254011    3.672091
H       3.792895   11.479166    4.429633
H       2.668941   11.990988    3.464049
H       3.810752   11.066314    2.917407
O       7.523929    3.892624    8.746422
O       1.123271   11.084766    0.503178
P      -1.003075   12.032835    4.049475
O      -0.534397   11.490653    2.807254
O      -1.069659   11.213572    5.265797
C      -0.461760   13.719289    4.368586
C      -0.606169   14.247991    5.573809
C       0.159108   14.435208    3.423277
H      -1.024832   13.739988    6.272561
H       0.293763   14.051877    2.553491
C      -2.723003   12.163138    3.672091
H      -3.190497   12.522551    4.429633
H      -3.071771   11.293266    3.464049
H      -2.841885   12.744441    2.917407
P       1.274597   12.113713    8.713123
C       0.544774   13.749244    9.014660
C       1.349828   14.829114    9.194102
C      -0.798137   13.885538    9.092357
H       2.303977   14.725500    9.172227
H      -1.365427   13.116749    8.998991
C       3.028249   12.212564    8.366263
H       3.183640   12.874834    7.688869
H       3.341987   11.359392    8.057613
H       3.499444   12.456470    9.166317
O       0.510185   11.502635    7.478302
