# Supplementary material for: Exploring the Isoreticular Continuum between Phosphonate- and Phosphinate-Based Metal–Organic Frameworks
Source: Inorg Chem. 2022 Nov 11;61(47):18990–7. doi: 10.1021/acs.inorgchem.2c03271 (PMC9709987; doi:10.1021/acs.inorgchem.2c03271)
Supplement: Supplementary file 3 — ic2c03271_si_003.xyz [file ic2c03271_si_003.xyz]

112
I
C       9.335945    0.743280    0.715099
H       9.971314    1.255983    1.218018
O       9.345183    3.665489    0.130018
P       7.377555    2.657479    3.686010
O       5.932277    2.501841    3.287598
O       7.471612    3.637852    4.810666
O       8.171996    3.178211    2.507490
C       9.297315    1.057464    4.467047
C       7.958690    1.249466    4.151289
C       7.053396    0.199275    4.327742
H       9.924101    1.775958    4.359151
H       6.125915    0.328148    4.112646
Fe      8.397908    4.848525    6.082985
Fe      8.397908    4.848525    1.417196
P       9.358620    2.661843    8.302578
O      10.771986    2.477114    7.819654
O       8.502874    3.166575    7.169564
C       8.790082    1.272739    8.831937
C       7.838600    0.544005    8.128911
H       7.436618    0.914263    7.339934
Fe     -0.000008    9.697064    3.204015
Fe     -0.000008    9.697064    7.869804
P      -0.960720   11.883747    0.984422
P      -2.407678    9.485179    5.600990
O      -3.265104   10.659008    5.999402
O      -2.374086   12.068476    1.467346
O      -1.511622    9.893910    4.476334
O      -1.559490    9.057539    6.779510
O      -0.104974   11.379015    2.117436
C      -0.392182   13.272850    0.455063
C      -2.833451    7.022611    4.819953
C      -3.336486    8.277895    5.135711
C      -4.698625    8.536806    4.959258
C       0.559300   14.001584    1.158089
H      -1.897825    6.839045    4.927849
H      -5.050757    9.404465    5.174354
H       0.961282   13.631326    1.947066
P      -1.413367    7.771708    0.984422
P       1.387333    7.717890    5.600990
O       0.799480    6.388423    5.999402
O      -0.866663    6.455333    1.467346
O       0.585334    8.289531    4.476334
O       1.333587    8.666262    6.779510
O      -1.404129    8.765172    2.117436
C      -2.900635    7.569525    0.455063
C       3.732867    8.580443    4.819953
C       2.897276    7.517161    5.135711
C       3.354121    6.208058    4.959258
C      -4.007478    8.029165    1.158089
H       3.424025    9.482503    4.927849
H       2.778773    5.469273    5.174354
H      -3.887816    8.562421    1.947066
P       7.010567    6.827700    3.686010
O       7.598420    8.157167    3.287598
O       7.812566    6.256058    4.810666
O       7.064313    5.879327    2.507490
C       4.665033    5.965146    4.467047
C       5.500625    7.028429    4.151289
C       5.043779    8.337532    4.327742
H       4.973875    5.063087    4.359151
H       5.619127    9.076317    4.112646
P       2.374086    9.435724    0.984422
P       1.020345   11.888110    5.600990
O       2.465623   12.043748    5.999402
O       3.240750   10.567371    1.467346
O       0.926288   10.907738    4.476334
O       0.225904   11.367378    6.779510
O       1.509103    8.946992    2.117436
C       3.292817    8.248804    0.455063
C      -0.899415   13.488125    4.819953
C       0.439210   13.296123    5.135711
C       1.344504   14.346315    4.959258
C       3.448178    7.060429    1.158089
C       4.373626    6.088784    0.715099
H      -1.526201   12.769631    4.927849
H       2.271985   14.217441    5.174354
H       2.926534    6.897431    1.947066
H       4.499956    5.282187    1.218018
O       6.899715    4.619679    0.130018
O      -0.947283   10.880101    9.156982
O      -0.550902    8.285168    9.156982
O       1.498185    9.925910    9.156982
C      -0.938045   13.802310    8.571901
H      -1.573414   13.289607    8.068982
C      -3.086228    6.832063    8.571901
H      -2.324530    6.538170    8.068982
P       6.023814    5.109866    8.302578
O       5.157150    3.978219    7.819654
O       6.888797    5.598597    7.169564
C       5.105083    6.296786    8.831937
C       4.949722    7.485160    8.128911
C       4.024274    8.456806    8.571901
H       5.471366    7.648158    7.339934
H       3.897944    9.263402    8.068982
P      10.805578    5.060411    3.686010
O      11.663004    3.886582    3.287598
O       9.909522    4.651680    4.810666
O       9.957390    5.488051    2.507490
C      11.231351    7.522979    4.467047
C      11.734386    6.267695    4.151289
C      13.096525    6.008783    4.327742
H      10.295725    7.706544    4.359151
H      13.448657    5.141124    4.112646
C      11.484128    7.713526    0.715099
H      10.722430    8.007420    1.218018
O       8.948802    6.260422    0.130018
P       9.811267    6.773881    8.302578
O       9.264563    8.090257    7.819654
O       9.802029    5.780417    7.169564
C      11.298535    6.976065    8.831937
C      12.405378    6.516424    8.128911
H      12.285716    5.983168    7.339934
